# Supplementary material for: Is Objectively Measured Sitting Time Associated with Low Back Pain? A Cross-Sectional Investigation in the NOMAD study
Source: PLoS One. 2015 Mar 25;10(3):e0121159. doi: 10.1371/journal.pone.0121159 (PMC4373888; doi:10.1371/journal.pone.0121159)
Supplement: S1 Dataset — The data file ‘total sit’ contains data for investigating the association between total sitting time (N = 201) and low back pain and the data file ‘occupational and leisure sit’ contains data for investigating the association between occupational and leisure-time sitting and low back pain (N = 187). (XLSX) [file pone.0121159.s001.xlsx]

## Sheet: total sit
serial number of the worker	age in years	sex	job seniority in months	body mass index in kg/m2	total sitting time in hours	Influence at work in 0-100%	low back pain categories	smoking status categories	occupational lifting/carrying time categories	total sitting time as percentage of the mean measured time per day	categories of the percent total sitting time	categories of the total sitting time in hours
11001	48	male	120	22.9855	8.36519	37.5	low pain	non smokers	moderate 1/4 lift	47.3501	moderate sit	high sit
11002	32	male	41	29.616	8.28201	81.25	low pain	smoker_daily or sometimes	high all the time 3/4 time, and ½ of the time	50.2956	high sit	high sit
11003	51	male	102	24.8332	8.5084	75	low pain	non smokers	high all the time 3/4 time, and ½ of the time	53.6385	high sit	high sit
11004	65	male	480	26.8302	7.1641	62.5	low pain	non smokers	high all the time 3/4 time, and ½ of the time	42.4016	moderate sit	moderate sit
11005	58	male	524	28.2065	10.886	93.75	low pain	non smokers	high all the time 3/4 time, and ½ of the time	66.2264	high sit	high sit
11007	45	male	240	23.5021	8.94111	81.25	low pain	smoker_daily or sometimes	moderate 1/4 lift	49.6728	high sit	high sit
11008	33	male	182	25.1865	7.72382	81.25	low pain	smoker_daily or sometimes	high all the time 3/4 time, and ½ of the time	46.4358	moderate sit	moderate sit
11009	61	male	508	25.7318	9.23278	43.75	high pain	non smokers	high all the time 3/4 time, and ½ of the time	57.4804	high sit	high sit
11011	37	male	207	40.8199	10.4287	18.75	low pain	smoker_daily or sometimes	rarely, very little and never lift	65.6068	high sit	high sit
11012	27	male	23	18.9615	8.71166	6.25	high pain	smoker_daily or sometimes	rarely, very little and never lift	48.7366	high sit	high sit
11013	60	male	505	26.4134	13.521	43.75	high pain	non smokers	rarely, very little and never lift	67.3803	high sit	high sit
11015	47	male	240	28.746	5.71625	37.5	low pain	smoker_daily or sometimes	high all the time 3/4 time, and ½ of the time	46.4107	moderate sit	low sit
11018	40	male		33.4817	6.95537	50	low pain	non smokers	high all the time 3/4 time, and ½ of the time	40.3991	moderate sit	moderate sit
11019	49	male	240	25.5347	8.70546	62.5	high pain	smoker_daily or sometimes	high all the time 3/4 time, and ½ of the time	55.844	high sit	high sit
11021	53	male	144	29.7705	7.74787	31.25	low pain	non smokers	rarely, very little and never lift	47.3233	moderate sit	moderate sit
11022	40	male		27.8395	8.58431	50	high pain		rarely, very little and never lift	60.4883	high sit	high sit
11024	33	male	164	25.3745	10.5561	100	low pain	non smokers	moderate 1/4 lift	55.4612	high sit	high sit
11025	29	male		21.4463	6.61306	18.75	low pain		moderate 1/4 lift	43.4831	moderate sit	moderate sit
11027	43	male	86	23.2438	8.86703	0	low pain	smoker_daily or sometimes	moderate 1/4 lift	58.1445	high sit	high sit
11028	28	male	37	21.9968	6.75833	75	low pain	smoker_daily or sometimes	rarely, very little and never lift	38.9904	low sit	moderate sit
11029	36	male	48	23.5884	10.6336	18.75	high pain	smoker_daily or sometimes	rarely, very little and never lift	57.1699	high sit	high sit
11030	41	male	244	25.8731	10.9643	50	high pain	smoker_daily or sometimes	high all the time 3/4 time, and ½ of the time	56.663	high sit	high sit
11031	36	male	132	27.9714	6.00792	50	high pain	non smokers	high all the time 3/4 time, and ½ of the time	46.5395	moderate sit	low sit
11032	35	male	90	32.1001	9.41382	18.75	low pain	non smokers	high all the time 3/4 time, and ½ of the time	59.664	high sit	high sit
11033	45	male	240	33.2621	8.2432	68.75	high pain	non smokers	moderate 1/4 lift	43.9637	moderate sit	moderate sit
11034	51	male	312	24.0484	9.20563	68.75	low pain	smoker_daily or sometimes	high all the time 3/4 time, and ½ of the time	55.6091	high sit	high sit
11035	48	male	240	33.0901	7.65313	31.25	low pain	smoker_daily or sometimes	moderate 1/4 lift	47.449	moderate sit	moderate sit
11036	44	male	192	32.0056	9.61638	50	low pain	non smokers	high all the time 3/4 time, and ½ of the time	54.2277	high sit	high sit
11037	29	male		22.152	7.40834	43.75	low pain		moderate 1/4 lift	46.3262	moderate sit	moderate sit
11038	56	male	300	20.4467	12.696	68.75	low pain	smoker_daily or sometimes	rarely, very little and never lift	69.1672	high sit	high sit
11039	54	male	120	31.1164	10.6522	68.75	low pain	non smokers	moderate 1/4 lift	62.1322	high sit	high sit
11040	32	male	120	28.3675	6.70139	37.5	low pain	non smokers	moderate 1/4 lift	46.8629	moderate sit	moderate sit
11043	55	male	86	27.7769	10.1488	87.5	low pain	smoker_daily or sometimes	high all the time 3/4 time, and ½ of the time	60.771	high sit	high sit
11044	41	male	66	39.7274	10.4393	62.5	low pain	non smokers	moderate 1/4 lift	65.7594	high sit	high sit
11045	44	male		35.7556	11.2549	56.25	high pain		moderate 1/4 lift	73.5612	high sit	high sit
11046	21	male	12	25.9701	10.4671	62.5	low pain	non smokers	rarely, very little and never lift	68.3878	high sit	high sit
11052	28	male	4	22.7244	9.11889	68.75	high pain	smoker_daily or sometimes	moderate 1/4 lift	45.5945	moderate sit	high sit
11056	40	male		25.8744	9.94639	37.5	high pain	smoker_daily or sometimes	moderate 1/4 lift	53.3318	high sit	high sit
11058	50	male	108	22.5591	7.73681	62.5	high pain	non smokers	high all the time 3/4 time, and ½ of the time	46.7834	moderate sit	moderate sit
11059	41	male	240	28.4348	9.73408	75	low pain	non smokers	moderate 1/4 lift	56.1222	high sit	high sit
11063	38	male	48	21.0303	4.69315	18.75	low pain	smoker_daily or sometimes	high all the time 3/4 time, and ½ of the time	29.693	low sit	low sit
11065	45	male	96	24.1477	6.67472	68.75	low pain	smoker_daily or sometimes	moderate 1/4 lift	47.3384	moderate sit	moderate sit
11066	27	male	72	25.4017	6.86213	31.25	low pain	non smokers	moderate 1/4 lift	36.8821	low sit	moderate sit
11067	38	male	53	28.3423	7.45287	31.25	low pain		moderate 1/4 lift	43.7975	moderate sit	moderate sit
11068	47	male	12	24.4266	10.2697	50	high pain	non smokers	moderate 1/4 lift	55.4304	high sit	high sit
11069	34	male	7	21.0612	9.33381	50	low pain	smoker_daily or sometimes	moderate 1/4 lift	57.8542	high sit	high sit
11072	43	male	1	22.8894	5.55958	37.5	low pain	smoker_daily or sometimes	high all the time 3/4 time, and ½ of the time	35.7529	low sit	low sit
12001	63	females	399	27.4714	3.66875	81.25	low pain	non smokers	high all the time 3/4 time, and ½ of the time	20.669	low sit	low sit
12002	33	females	72	21.0832	8.71722	43.75	low pain	non smokers	high all the time 3/4 time, and ½ of the time	49.1419	high sit	high sit
12004	57	females	468	39.8904	8.62501	50	high pain	non smokers	rarely, very little and never lift	49.0522	high sit	high sit
12008	57	females	240	24.8948	6.97306	93.75	low pain	non smokers	rarely, very little and never lift	49.6598	high sit	moderate sit
12009	52	females	444	22.0622	5.60917	87.5	low pain	smoker_daily or sometimes	high all the time 3/4 time, and ½ of the time	36.7814	low sit	low sit
12013	58	females	576	21.3578	7.51264	56.25	low pain	smoker_daily or sometimes	rarely, very little and never lift	42.285	moderate sit	moderate sit
12014	50	females	382	23.3609	9.625	62.5	low pain	non smokers	high all the time 3/4 time, and ½ of the time	51.5165	high sit	high sit
12016	38	females	84	22.1367	9.00222	68.75	low pain	non smokers	rarely, very little and never lift	60.553	high sit	high sit
12017	47	females	300	22.5429	5.93348	50	low pain	non smokers	moderate 1/4 lift	36.3459	low sit	low sit
12018	56	females	121	30.98	7.50083	62.5	high pain	smoker_daily or sometimes	rarely, very little and never lift	45.4596	moderate sit	moderate sit
12019	52	females	360	24.1288	7.51555	43.75	low pain	non smokers	high all the time 3/4 time, and ½ of the time	44.4269	moderate sit	moderate sit
12020	47	females	229	31.7187	5.63741	25	low pain	non smokers	high all the time 3/4 time, and ½ of the time	36.2405	low sit	low sit
12025	58	females	144	24.8736	6.85815	43.75	low pain	smoker_daily or sometimes	moderate 1/4 lift	47.6077	moderate sit	moderate sit
12026	21	females	72	18.6307	6.05	56.25	low pain	smoker_daily or sometimes	rarely, very little and never lift	41.4364	moderate sit	low sit
12027	32	females	180	18.0226	11.1717	93.75	high pain	non smokers	moderate 1/4 lift	63.6865	high sit	high sit
12028	60	females	504	26.4594	4.86333	56.25	low pain	smoker_daily or sometimes	high all the time 3/4 time, and ½ of the time	31.3202	low sit	low sit
12031	55	females	12	27.0135	6.63958	87.5	low pain	smoker_daily or sometimes	rarely, very little and never lift	44.1413	moderate sit	moderate sit
12032	34	females	60	23.2586	6.39459	100	high pain	non smokers	rarely, very little and never lift	37.0599	low sit	low sit
12033	54	male	135	25.6327	6.66102	62.5	low pain	non smokers	moderate 1/4 lift	42.2029	moderate sit	moderate sit
12034	51	females		40.3781	5.32416	43.75	low pain		high all the time 3/4 time, and ½ of the time	32.4974	low sit	low sit
13002	61	females	300	25.9645	7.36157	68.75	low pain	non smokers	high all the time 3/4 time, and ½ of the time	49.6841	high sit	moderate sit
13004	41	females	96	29.8557	6.52569	31.25	low pain	smoker_daily or sometimes	rarely, very little and never lift	37.2011	low sit	moderate sit
13006	51	females	3	42.7613	8.81834	12.5	low pain	non smokers	rarely, very little and never lift	45.1447	moderate sit	high sit
13007	62	females	360	34.5168	7.97958	62.5	low pain	non smokers	rarely, very little and never lift	44.331	moderate sit	moderate sit
13008	45	females	78	21.729	2.95167	81.25	low pain	non smokers	rarely, very little and never lift	17.0699	low sit	low sit
13009	59	females	132	19.1075	6.31259	12.5	low pain	smoker_daily or sometimes	rarely, very little and never lift	43.2202	moderate sit	low sit
13011	56	females	408	21.795	7.78069	25	low pain	non smokers	rarely, very little and never lift	45.8362	moderate sit	moderate sit
13012	49	females	120	20.7425	6.14125	75	low pain	non smokers	rarely, very little and never lift	36.125	low sit	low sit
13020	54	females	144	20.9339	6.16597	31.25	low pain	smoker_daily or sometimes	rarely, very little and never lift	34.4468	low sit	low sit
14001	51	male	306	23.7675	5.47111	12.5	low pain	non smokers	rarely, very little and never lift	28.8967	low sit	low sit
14002	50	male	346	41.9945	6.76889	37.5	low pain	non smokers	rarely, very little and never lift	39.2021	low sit	moderate sit
14010	43	male	264	24.7252	7.76556	31.25	low pain	non smokers	rarely, very little and never lift	39.9943	moderate sit	moderate sit
14013	49	male	156	30.5411	9.69722	25	low pain	smoker_daily or sometimes	moderate 1/4 lift	49.9857	high sit	high sit
14023	45	male	264	24.334	6.98361	50	low pain	non smokers	rarely, very little and never lift	40.059	moderate sit	moderate sit
14024	51	male	383	23.7335	7.8112	62.5	low pain	non smokers	moderate 1/4 lift	42.4947	moderate sit	moderate sit
14030	45	male	31	26.343	8.6332	0	high pain	non smokers	rarely, very little and never lift	45.6582	moderate sit	high sit
14032	50	male	120	25.4367	10.8492	43.75	high pain	non smokers	high all the time 3/4 time, and ½ of the time	56.3593	high sit	high sit
14036	33	male	79	26.2604	7.75749	18.75	high pain	non smokers	moderate 1/4 lift	43.9103	moderate sit	moderate sit
14038	45	male	336	22.8025	6.49389	37.5	low pain	non smokers	high all the time 3/4 time, and ½ of the time	40.127	moderate sit	moderate sit
14039	55	male	303	24.3519	6.97945	12.5	low pain	non smokers	rarely, very little and never lift	39.6936	low sit	moderate sit
14045	43	male	111	24.6337	2.61528	68.75	low pain	non smokers	high all the time 3/4 time, and ½ of the time	14.8035	low sit	low sit
14049	41	male	171	33.0246	9.38889	50	low pain	smoker_daily or sometimes	moderate 1/4 lift	46.024	moderate sit	high sit
14057	55	male	360	28.1173	8.66417	25	low pain	non smokers	rarely, very little and never lift	44.9309	moderate sit	high sit
14063	37	male	120	26.0602	5.46463	50	low pain	smoker_daily or sometimes	moderate 1/4 lift	35.319	low sit	low sit
14064	43	male	144	27.0444	7.08125	31.25	low pain	smoker_daily or sometimes	rarely, very little and never lift	45.563	moderate sit	moderate sit
14069	37	male	142	23.4917	9.29	43.75	low pain	smoker_daily or sometimes	high all the time 3/4 time, and ½ of the time	64.965	high sit	high sit
14071	31	male	138	31.5924	7.71542	31.25	low pain	non smokers	high all the time 3/4 time, and ½ of the time	43.5694	moderate sit	moderate sit
14072	50	male	240	32.3799	10.3936	37.5	low pain	non smokers	rarely, very little and never lift	54.2275	high sit	high sit
15025	52	females	216	22.8633	8.48731	56.25	low pain	non smokers	high all the time 3/4 time, and ½ of the time	56.4149	high sit	high sit
15026	52	females	180	26.6384	9.36333	43.75	low pain	non smokers	rarely, very little and never lift	61.9632	high sit	high sit
15027	34	females	14	31.6248	8.75528	37.5	low pain	non smokers	moderate 1/4 lift	54.7205	high sit	high sit
15029	57	females	156	29.2971	7.11639	100	low pain	non smokers	high all the time 3/4 time, and ½ of the time	44.4774	moderate sit	moderate sit
15030	51	females	324	32.9708	10.2462	25	low pain	smoker_daily or sometimes	rarely, very little and never lift	58.7738	high sit	high sit
15031	48	females	168	21.5911	8.65348	25	low pain	smoker_daily or sometimes	rarely, very little and never lift	54.3105	high sit	high sit
15032	51	females	108	35.7239	11.9034	75	high pain	smoker_daily or sometimes	rarely, very little and never lift	68.5638	high sit	high sit
15033	57	females	360	22.6718	8.68056	75	low pain	non smokers	high all the time 3/4 time, and ½ of the time	51.6188	high sit	high sit
15037	53	females	108	30.3288	10.2967	43.75	low pain	non smokers	high all the time 3/4 time, and ½ of the time	60.9872	high sit	high sit
15038	53	females	396	22.6457	8.52152	75	low pain	non smokers	rarely, very little and never lift	50.7485	high sit	high sit
15039	53	females	24	28.2669	7.63084	0	high pain	non smokers	rarely, very little and never lift	45.2645	moderate sit	moderate sit
15040	48	females		29.1696	4.165	56.25	low pain	smoker_daily or sometimes	high all the time 3/4 time, and ½ of the time	24.0867	low sit	low sit
15041	43	females	132	36.4799	8.74213	25	high pain	smoker_daily or sometimes	high all the time 3/4 time, and ½ of the time	56.7466	high sit	high sit
15042	61	females	49	29.4162	7.08278	43.75	low pain	smoker_daily or sometimes	rarely, very little and never lift	43.1147	moderate sit	moderate sit
15044	63	male	60	30.6058	10.3306	50	low pain	non smokers	high all the time 3/4 time, and ½ of the time	66.6129	high sit	high sit
15046	60	females	336	17.5941	8.20945	43.75	low pain	smoker_daily or sometimes	high all the time 3/4 time, and ½ of the time	48.9305	high sit	moderate sit
15048	49	females	124	25.96	11.7706	62.5	high pain	smoker_daily or sometimes	rarely, very little and never lift	68.633	high sit	high sit
15049	54	females	464	24.677	5.62167	68.75	low pain	non smokers	high all the time 3/4 time, and ½ of the time	30.8954	low sit	low sit
15050	41	male	24	28.4414	7.69729	37.5	high pain	smoker_daily or sometimes	high all the time 3/4 time, and ½ of the time	41.9662	moderate sit	moderate sit
15051	49	females	48	38.0567	6.79398	37.5	low pain	smoker_daily or sometimes	rarely, very little and never lift	39.8344	moderate sit	moderate sit
15053	49	females	72	36.6225	10.8685	50	low pain	smoker_daily or sometimes	rarely, very little and never lift	62.0113	high sit	high sit
15054	49	females	86	26.1752	11.4031	12.5	low pain	smoker_daily or sometimes	high all the time 3/4 time, and ½ of the time	67.6299	high sit	high sit
15060	26	females	64	18.0469	6.94251	68.75	low pain	smoker_daily or sometimes	rarely, very little and never lift	43.4813	moderate sit	moderate sit
15061	27	male	22	32.1598	6.73667	81.25	low pain	non smokers	moderate 1/4 lift	40.1391	moderate sit	moderate sit
15063	44	females	216	25.0967	9.04958	100	low pain	smoker_daily or sometimes	high all the time 3/4 time, and ½ of the time	53.0767	high sit	high sit
15065	44	male	120	18.8235	6.8563	43.75	low pain	smoker_daily or sometimes	high all the time 3/4 time, and ½ of the time	47.1403	moderate sit	moderate sit
15068	33	females	60	19.8237	8.3089	31.25	low pain		high all the time 3/4 time, and ½ of the time	53.4908	high sit	high sit
15069	37	females	55	24.8491	7.27917	6.25	high pain	non smokers	high all the time 3/4 time, and ½ of the time	37.5861	low sit	moderate sit
15071	36	females	58	40.7266	9.13417	50	low pain	non smokers	rarely, very little and never lift	51.5569	high sit	high sit
15074	53	females	420	22.8243	4.82241	50	low pain	non smokers	high all the time 3/4 time, and ½ of the time	33.0428	low sit	low sit
15075	45	females	144	20.0831	6.93666	43.75	low pain	non smokers		38.8246	low sit	moderate sit
15076	34	females		23.3706	3.655	25	low pain		high all the time 3/4 time, and ½ of the time	27.6545	low sit	low sit
16001	40	male	21	24.4565	8.8211	37.5	low pain	non smokers	high all the time 3/4 time, and ½ of the time	41.188	moderate sit	high sit
16002	38	male	240	23.8586	7.36347	25	low pain	smoker_daily or sometimes	moderate 1/4 lift	42.2261	moderate sit	moderate sit
16004	49	females	240	29.3057	3.93743	25	low pain	non smokers	high all the time 3/4 time, and ½ of the time	24.9731	low sit	low sit
16005	58	male	4	23.737	6.64564	25	low pain	smoker_daily or sometimes	high all the time 3/4 time, and ½ of the time	36.6712	low sit	moderate sit
16006	48	females	42	24.2053	4.94855	18.75	low pain	smoker_daily or sometimes	high all the time 3/4 time, and ½ of the time	30.2972	low sit	low sit
16007	57	male	21	24.0903	7.31667	43.75	low pain	non smokers	rarely, very little and never lift	46.4059	moderate sit	moderate sit
16008	44	females	11	23.1473	5.05702	0	low pain	smoker_daily or sometimes	high all the time 3/4 time, and ½ of the time	31.2966	low sit	low sit
16009	54	females	57	29.8557	6.93398	37.5	low pain	smoker_daily or sometimes	high all the time 3/4 time, and ½ of the time	40.4314	moderate sit	moderate sit
16010	50	male	120	25.5017	5.28007	43.75	low pain	non smokers	rarely, very little and never lift	33.0176	low sit	low sit
16011	42	male	48	28.7098	8.4025	75	low pain	non smokers	moderate 1/4 lift	52.9987	high sit	high sit
16012	24	male	89	26.4236	7.37438	68.75	low pain	non smokers	high all the time 3/4 time, and ½ of the time	46.5138	moderate sit	moderate sit
16013	48	females	64	19.9087	3.42583	37.5	low pain	non smokers	rarely, very little and never lift	24.8699	low sit	low sit
16014	30	male	79	25.4711	6.26098	37.5	low pain	non smokers	high all the time 3/4 time, and ½ of the time	36.9016	low sit	low sit
16023	46	females	161	26.964	4.27713	50	low pain	non smokers	high all the time 3/4 time, and ½ of the time	25.2255	low sit	low sit
16026	49	male	420	29.4753	8.61009	62.5	low pain	smoker_daily or sometimes	moderate 1/4 lift	50.4169	high sit	high sit
16027	48	females	131	29.4925	4.78787	56.25	low pain	non smokers	rarely, very little and never lift	30.5934	low sit	low sit
16028	45	male	125	21.1916	4.79278	50	low pain	non smokers	rarely, very little and never lift	31.8692	low sit	low sit
16029	50	male	46	24.8254	5.09438	31.25	low pain	smoker_daily or sometimes	rarely, very little and never lift	32.8053	low sit	low sit
16030	50	females	156	30.0621	3.7516	75	low pain	non smokers	rarely, very little and never lift	24.0102	low sit	low sit
16031	34	male	60	24.6296	4.23472	43.75	low pain	non smokers	rarely, very little and never lift	26.1942	low sit	low sit
16032	42	male	132	25.7266	7.70389	37.5	low pain	non smokers	rarely, very little and never lift	46.5258	moderate sit	moderate sit
16033	43	male	336	38.5444	4.51213	6.25	low pain	non smokers	high all the time 3/4 time, and ½ of the time	29.4607	low sit	low sit
16034	32	male	51	26.5638	6.20236	37.5	low pain	non smokers	high all the time 3/4 time, and ½ of the time	34.5696	low sit	low sit
16035	50	females	144	35.7831	3.29931	6.25	low pain	non smokers	moderate 1/4 lift	23.6934	low sit	low sit
16036	44	females	69	24.7281	4.4687	50	high pain	smoker_daily or sometimes	moderate 1/4 lift	28.1051	low sit	low sit
16037	31	male	96	29.3968	3.01681	37.5	low pain	non smokers	rarely, very little and never lift	21.072	low sit	low sit
16039	42	male	129	28.9979	5.38959	43.75	low pain	non smokers	rarely, very little and never lift	31.4109	low sit	low sit
16040	56	male	468	25.8731	4.95602	6.25	low pain	non smokers	high all the time 3/4 time, and ½ of the time	29.8655	low sit	low sit
16041	46	male	61	25.8601	5.85973	18.75	low pain	smoker_daily or sometimes	moderate 1/4 lift	31.3914	low sit	low sit
16042	38	females	48	24.729	4.01889	50	high pain	smoker_daily or sometimes	rarely, very little and never lift	23.6405	low sit	low sit
16053	37	male	158	25.6005	6.45741	43.75	low pain	non smokers	rarely, very little and never lift	41.9463	moderate sit	moderate sit
16054	46	male	60	31.2262	3.65528	31.25	low pain	smoker_daily or sometimes	moderate 1/4 lift	23.4188	low sit	low sit
16056	50	male	240	32.6953	7.51945	12.5	low pain	non smokers	moderate 1/4 lift	44.2534	moderate sit	moderate sit
16058	56	male	456	22.6736	9.87305	62.5	low pain	non smokers	high all the time 3/4 time, and ½ of the time	47.3906	moderate sit	high sit
16059	57	male	225	24.2288	5.3925	12.5	low pain	smoker_daily or sometimes	high all the time 3/4 time, and ½ of the time	35.2067	low sit	low sit
16060	33	females	12	27.0511	4.45158	6.25	low pain	smoker_daily or sometimes	rarely, very little and never lift	30.4787	low sit	low sit
16062	31	male	180	31.3296	6.07167	12.5	low pain	smoker_daily or sometimes	moderate 1/4 lift	40.8408	moderate sit	low sit
16063	49	male	40	25.4312	5.05584	25	low pain	non smokers	moderate 1/4 lift	28.258	low sit	low sit
16065	49	male	47	25.48	6.98408	31.25	low pain	non smokers	high all the time 3/4 time, and ½ of the time	42.4707	moderate sit	moderate sit
16067	29	male	24	20.6434	5.93993	50	low pain	non smokers	moderate 1/4 lift	32.4882	low sit	low sit
16068	28	females	55	21.1827	5.36061	6.25	high pain	smoker_daily or sometimes	rarely, very little and never lift	33.0834	low sit	low sit
16069	27	male	24	25.5655	5.99889	31.25	low pain	non smokers	moderate 1/4 lift	33.7807	low sit	low sit
16070	33	male	21	27.3262	4.80806	43.75	low pain	smoker_daily or sometimes	rarely, very little and never lift	27.5797	low sit	low sit
16071	56	male	144	27.9571	7.06208	31.25	low pain	smoker_daily or sometimes	high all the time 3/4 time, and ½ of the time	47.7706	high sit	moderate sit
16072	38	male	22	22.3889	4.92819	37.5	low pain	non smokers	rarely, very little and never lift	29.2113	low sit	low sit
16073	48	females	48	17.4191	7.07105	6.25	low pain	smoker_daily or sometimes	high all the time 3/4 time, and ½ of the time	45.0673	moderate sit	moderate sit
16087	41	females	146	24.3865	4.9582	43.75	low pain	non smokers	rarely, very little and never lift	28.7293	low sit	low sit
16093	40	females	48	23.7495	3.37916	18.75	low pain	non smokers	moderate 1/4 lift	20.1741	low sit	low sit
16095	25	male	96	27.2625	4.50764	18.75	low pain	non smokers	moderate 1/4 lift	28.1214	low sit	low sit
16101	47	male	6	24.5181	6.01472	50	low pain	smoker_daily or sometimes	high all the time 3/4 time, and ½ of the time	35.3721	low sit	low sit
16103	62	male	71	26.11	4.19761	37.5	low pain	smoker_daily or sometimes	moderate 1/4 lift	26.4722	low sit	low sit
16104	48	male	72	21.192	5.92459	43.75	low pain	smoker_daily or sometimes	moderate 1/4 lift	32.9525	low sit	low sit
16107	45	male	69	26.2375	7.24993	18.75	low pain	non smokers	rarely, very little and never lift	41.8567	moderate sit	moderate sit
16109	61	male	540	25.5606	4.42528	12.5	high pain	non smokers	rarely, very little and never lift	27.959	low sit	low sit
16111	39	male	51	31.3706	5.16167	37.5	low pain	non smokers	high all the time 3/4 time, and ½ of the time	31.6343	low sit	low sit
16113	50	male		28.6979	3.44325	81.25	low pain	non smokers	high all the time 3/4 time, and ½ of the time	23.7869	low sit	low sit
16115	27	male	48	25.4511	2.48426	0	low pain	non smokers	moderate 1/4 lift	17.7026	low sit	low sit
17001	46	male	70	23.3564	6.25407	31.25	low pain	smoker_daily or sometimes	moderate 1/4 lift	43.7858	moderate sit	low sit
17002	38	females		21.988	5.37473	37.5	low pain		high all the time 3/4 time, and ½ of the time	39.8128	moderate sit	low sit
17004	39	male	180	21.6489	8.13735	31.25	low pain	smoker_daily or sometimes	high all the time 3/4 time, and ½ of the time	48.5812	high sit	moderate sit
17007	34	male	142	21.0516	8.05382	31.25	low pain	smoker_daily or sometimes	high all the time 3/4 time, and ½ of the time	48.2385	high sit	moderate sit
17008	43	male	240	25.5859	6.38028	31.25	high pain	non smokers	high all the time 3/4 time, and ½ of the time	42.989	moderate sit	low sit
17009	56	females	298	23.2031	7.57903	18.75	low pain	non smokers	high all the time 3/4 time, and ½ of the time	44.1926	moderate sit	moderate sit
17010	51	females	216	25.6147	6.9986	56.25	low pain	smoker_daily or sometimes	high all the time 3/4 time, and ½ of the time	47.7177	moderate sit	moderate sit
17011	41	females	88	21.8346	7.69333	25	low pain	smoker_daily or sometimes	high all the time 3/4 time, and ½ of the time	46.8867	moderate sit	moderate sit
17013	40	females		21.7447	8.74269	37.5	low pain		high all the time 3/4 time, and ½ of the time	53.9302	high sit	high sit
17014	26	females		21.7447	6.99657	18.75	low pain		rarely, very little and never lift	39.8539	moderate sit	moderate sit
17016	46	male	134	33.3484	7.07972	25	low pain	smoker_daily or sometimes	high all the time 3/4 time, and ½ of the time	46.2475	moderate sit	moderate sit
17017	44	females	132	20.6255	8.62555	25	high pain	smoker_daily or sometimes	high all the time 3/4 time, and ½ of the time	60.4242	high sit	high sit
17018	42	females	64	18.6529	9.30259	18.75	low pain	smoker_daily or sometimes	moderate 1/4 lift	58.1412	high sit	high sit
17019	46	females	52	31.0651	9.0443	0	low pain	smoker_daily or sometimes	high all the time 3/4 time, and ½ of the time	64.144	high sit	high sit
17020	35	females	24	19.3426	7.77569	37.5	low pain	non smokers	high all the time 3/4 time, and ½ of the time	45.3614	moderate sit	moderate sit
17024	37	females	144	19.627	8.11139	37.5	low pain	smoker_daily or sometimes	high all the time 3/4 time, and ½ of the time	50.7755	high sit	moderate sit
17025	53	females	51	28.3092	7.21806	62.5	low pain	non smokers	high all the time 3/4 time, and ½ of the time	53.978	high sit	moderate sit

## Sheet: occupational and leisure sit
serial number of the worker	age in years	sex	job seniority in months	body mass index in kg/m2	occupational sitting in hours	leisure-time sitting in hours	influence at work in 0-100%	low back pain categories	smoking status categories	occupational lifting/carrying time categories	leisure-time sitting as percentage of mean measured time per day	occupational sitting time as percentage of mean measured time per day	categories of percent leisure-time sitting	categories of percent occupational sitting time	categories of leisure-time sitting	categories of occupational sitting time
11001	48	male	120	22.9855	3.23667	5.12852	37.5	low pain	non smokers	moderate 1/4 lift	29.0293	18.3208	moderate sit	moderate sit	moderate sit	moderate sit
11002	32	male	41	29.616	3.29333	4.92352	81.25	low pain	smoker_daily or sometimes	high all the time 3/4 time, and ½ of the time	28.072	18.7773	moderate sit	moderate sit	moderate sit	moderate sit
11003	51	male	102	24.8332	4.72518	4.11074	75	low pain	non smokers	high all the time 3/4 time, and ½ of the time	23.475	26.9839	moderate sit	high sit	moderate sit	high sit
11004	65	male	480	26.8302	3.23491	4.62907	62.5	low pain	non smokers	high all the time 3/4 time, and ½ of the time	25.7967	18.0273	moderate sit	moderate sit	moderate sit	moderate sit
11005	58	male	524	28.2065	4.01713	7.25843	93.75	low pain	non smokers	high all the time 3/4 time, and ½ of the time	41.411	22.9187	high sit	high sit	high sit	high sit
11007	45	male	240	23.5021	3.28139	5.65972	81.25	low pain	smoker_daily or sometimes	moderate 1/4 lift	31.4429	18.2299	moderate sit	moderate sit	high sit	moderate sit
11008	33	male	182	25.1865	3.86676	3.84593	81.25	low pain	smoker_daily or sometimes	high all the time 3/4 time, and ½ of the time	21.742	21.8598	low sit	high sit	low sit	high sit
11009	61	male	508	25.7318	3.49037	6.41148	43.75	high pain	non smokers	high all the time 3/4 time, and ½ of the time	36.7537	20.0085	high sit	moderate sit	high sit	moderate sit
11011	37	male	207	40.8199	5.26083	5.78963	18.75	low pain	smoker_daily or sometimes	rarely, very little and never lift	34.1795	31.0577	high sit	high sit	high sit	high sit
11013	60	male	505	26.4134	5.08069	8.44028	43.75	high pain	non smokers	rarely, very little and never lift	42.0612	25.3191	high sit	high sit	high sit	high sit
11015	47	male	240	28.746	3.14472	2.82639	37.5	low pain	smoker_daily or sometimes	high all the time 3/4 time, and ½ of the time	20.4071	22.7056	low sit	high sit	low sit	moderate sit
11018	40	male		33.4817	3.7187	3.23667	50	low pain	non smokers	high all the time 3/4 time, and ½ of the time	18.7996	21.5994	low sit	moderate sit	low sit	high sit
11019	49	male	240	25.5347	4.14347	5.08763	62.5	high pain	smoker_daily or sometimes	high all the time 3/4 time, and ½ of the time	31.0222	25.2651	moderate sit	high sit	moderate sit	high sit
11021	53	male	144	29.7705	4.18204	3.56583	31.25	low pain	non smokers	rarely, very little and never lift	21.7798	25.5435	low sit	high sit	low sit	high sit
11022	40	male		27.8395	5.09944	5.17028	50	high pain		rarely, very little and never lift	30.7755	30.3538	moderate sit	high sit	moderate sit	high sit
11024	33	male	164	25.3745	3.74528	6.81083	100	low pain	non smokers	moderate 1/4 lift	35.7837	19.6775	high sit	moderate sit	high sit	high sit
11025	29	male		21.4463	2.00917	5.075	18.75	low pain		moderate 1/4 lift	30.1485	11.9357	moderate sit	low sit	moderate sit	low sit
11027	43	male	86	23.2438	3.99347	5.38999	0	low pain	smoker_daily or sometimes	moderate 1/4 lift	32.5025	24.0812	high sit	high sit	moderate sit	high sit
11028	28	male	37	21.9968	1.96959	4.78875	75	low pain	smoker_daily or sometimes	rarely, very little and never lift	27.6274	11.363	moderate sit	low sit	moderate sit	low sit
11029	36	male	48	23.5884	4.73343	5.90018	18.75	high pain	smoker_daily or sometimes	rarely, very little and never lift	31.7214	25.4485	high sit	high sit	high sit	high sit
11030	41	male	244	25.8731	4.14236	6.82194	50	high pain	smoker_daily or sometimes	high all the time 3/4 time, and ½ of the time	35.2555	21.4075	high sit	moderate sit	high sit	high sit
11031	36	male	132	27.9714	4.22528	2.67139	50	high pain	non smokers	high all the time 3/4 time, and ½ of the time	20.759	32.834	low sit	high sit	low sit	high sit
11032	35	male	90	32.1001	4.17343	5.81592	18.75	low pain	non smokers	high all the time 3/4 time, and ½ of the time	35.0388	25.1434	high sit	high sit	high sit	high sit
11033	45	male	240	33.2621	4.09056	4.15264	68.75	high pain	non smokers	moderate 1/4 lift	22.1474	21.8163	low sit	high sit	moderate sit	high sit
11034	51	male	312	24.0484	5.78514	5.66792	68.75	low pain	smoker_daily or sometimes	high all the time 3/4 time, and ½ of the time	29.6879	30.3019	moderate sit	high sit	high sit	high sit
11035	48	male	240	33.0901	2.75097	5.98237	31.25	low pain	smoker_daily or sometimes	moderate 1/4 lift	33.7669	15.5276	high sit	moderate sit	high sit	moderate sit
11036	44	male	192	32.0056	4.16597	5.45041	50	low pain	non smokers	high all the time 3/4 time, and ½ of the time	30.7354	23.4923	moderate sit	high sit	high sit	high sit
11037	29	male		22.152	2.01722	5.39112	43.75	low pain		moderate 1/4 lift	33.712	12.6142	high sit	moderate sit	moderate sit	moderate sit
11038	56	male	300	20.4467	4.37547	8.32055	68.75	low pain	smoker_daily or sometimes	rarely, very little and never lift	45.3299	23.8373	high sit	high sit	high sit	high sit
11039	54	male	120	31.1164	5.07306	7.75569	68.75	low pain	non smokers	moderate 1/4 lift	40.8912	26.7472	high sit	high sit	high sit	high sit
11040	32	male	120	28.3675	3.38444	3.31695	37.5	low pain	non smokers	moderate 1/4 lift	23.1955	23.6674	moderate sit	high sit	low sit	moderate sit
11043	55	male	86	27.7769	3.93398	6.99139	87.5	low pain	smoker_daily or sometimes	high all the time 3/4 time, and ½ of the time	38.7215	21.7882	high sit	moderate sit	high sit	high sit
11044	41	male	66	39.7274	3.31889	10.0792	62.5	low pain	non smokers	moderate 1/4 lift	51.688	17.0199	high sit	moderate sit	high sit	moderate sit
11045	44	male		35.7556	3.80056	10.2853	56.25	high pain		moderate 1/4 lift	54.8548	20.2697	high sit	moderate sit	high sit	high sit
11046	21	male	12	25.9701	5.94555	5.0425	62.5	low pain	non smokers	rarely, very little and never lift	30.1946	35.6021	moderate sit	high sit	moderate sit	high sit
11052	28	male	4	22.7244	4.77195	4.34694	68.75	high pain	smoker_daily or sometimes	moderate 1/4 lift	21.7347	23.8598	low sit	high sit	moderate sit	high sit
11056	40	male		25.8744	3.60583	6.34056	37.5	high pain	smoker_daily or sometimes	moderate 1/4 lift	33.9976	19.3342	high sit	moderate sit	high sit	moderate sit
11058	50	male	108	22.5591	1.79704	6.64704	62.5	high pain	non smokers	high all the time 3/4 time, and ½ of the time	37.3429	10.0957	high sit	low sit	high sit	low sit
11059	41	male	240	28.4348	4.37074	5.36334	75	low pain	non smokers	moderate 1/4 lift	30.9225	25.1997	moderate sit	high sit	moderate sit	high sit
11063	38	male	48	21.0303	1.03278	3.91653	18.75	low pain	smoker_daily or sometimes	high all the time 3/4 time, and ½ of the time	23.7846	6.27194	moderate sit	low sit	moderate sit	low sit
11065	45	male	96	24.1477	2.65722	4.0175	68.75	low pain	smoker_daily or sometimes	moderate 1/4 lift	28.4929	18.8455	moderate sit	moderate sit	moderate sit	moderate sit
11066	27	male	72	25.4017	1.82787	5.03426	31.25	low pain	non smokers	moderate 1/4 lift	27.0578	9.82431	moderate sit	low sit	moderate sit	low sit
11067	38	male	53	28.3423	4.17417	3.2787	31.25	low pain		moderate 1/4 lift	19.2676	24.5299	low sit	high sit	low sit	high sit
11068	47	male	12	24.4266	2.67527	7.59445	50	high pain	non smokers	moderate 1/4 lift	40.9907	14.4397	high sit	moderate sit	high sit	moderate sit
11069	34	male	7	21.0612	2.11583	8.76139	50	low pain	smoker_daily or sometimes	moderate 1/4 lift	48.4054	11.6897	high sit	low sit	high sit	moderate sit
11072	43	male	1	22.8894	1.70954	3.51537	37.5	low pain	smoker_daily or sometimes	high all the time 3/4 time, and ½ of the time	21.2695	10.3434	low sit	low sit	low sit	low sit
12001	63	female	399	27.4714	1.47805	2.19069	81.25	low pain	non smokers	high all the time 3/4 time, and ½ of the time	12.3419	8.32707	low sit	low sit	low sit	low sit
12002	33	female	72	21.0832	2.76926	5.94796	43.75	low pain	non smokers	high all the time 3/4 time, and ½ of the time	33.5306	15.6112	high sit	moderate sit	high sit	moderate sit
12004	57	female	468	39.8904	2.27556	6.34945	50	high pain	non smokers	rarely, very little and never lift	36.1106	12.9416	high sit	moderate sit	high sit	moderate sit
12008	57	female	240	24.8948	4.1975	4.87862	93.75	low pain	non smokers	rarely, very little and never lift	27.8778	23.9857	moderate sit	high sit	moderate sit	high sit
12009	52	female	444	22.0622	0.64028	4.96889	87.5	low pain	smoker_daily or sometimes	high all the time 3/4 time, and ½ of the time	32.5829	4.19856	high sit	low sit	moderate sit	low sit
12013	58	female	576	21.3578	2.27639	5.23625	56.25	low pain	smoker_daily or sometimes	rarely, very little and never lift	29.4723	12.8127	moderate sit	moderate sit	moderate sit	moderate sit
12014	50	female	382	23.3609	1.55736	8.06764	62.5	low pain	non smokers	high all the time 3/4 time, and ½ of the time	43.1809	8.33556	high sit	low sit	high sit	low sit
12016	38	female	84	22.1367	4.21639	4.78583	68.75	low pain	non smokers	rarely, very little and never lift	32.1917	28.3614	high sit	high sit	moderate sit	high sit
12017	47	female	300	22.5429	0.88417	6.00889	50	low pain	non smokers	moderate 1/4 lift	34.2062	5.03322	high sit	low sit	high sit	low sit
12018	56	female	121	30.98	2.74389	4.75694	62.5	high pain	smoker_daily or sometimes	rarely, very little and never lift	28.8299	16.6296	moderate sit	moderate sit	moderate sit	moderate sit
12019	52	female	360	24.1288	2.2175	5.29805	43.75	low pain	non smokers	high all the time 3/4 time, and ½ of the time	31.3185	13.1084	moderate sit	moderate sit	moderate sit	moderate sit
12020	47	female	229	31.7187	1.13074	4.50667	25	low pain	non smokers	high all the time 3/4 time, and ½ of the time	28.9714	7.26904	moderate sit	low sit	moderate sit	low sit
12025	58	female	144	24.8736	3.58954	3.26861	43.75	low pain	smoker_daily or sometimes	moderate 1/4 lift	22.69	24.9177	moderate sit	high sit	low sit	moderate sit
12026	21	female	72	18.6307	2.36639	4.14973	56.25	low pain	smoker_daily or sometimes	rarely, very little and never lift	25.7747	14.6981	moderate sit	moderate sit	moderate sit	moderate sit
12027	32	female	180	18.0226	3.60167	7.57	93.75	high pain	non smokers	moderate 1/4 lift	43.1544	20.5321	high sit	moderate sit	high sit	moderate sit
12028	60	female	504	26.4594	1.93972	2.92361	56.25	low pain	smoker_daily or sometimes	high all the time 3/4 time, and ½ of the time	18.8283	12.492	low sit	moderate sit	low sit	low sit
12031	55	female	12	27.0135	1.80417	6.63805	87.5	low pain	smoker_daily or sometimes	rarely, very little and never lift	38.8569	10.561	high sit	low sit	high sit	low sit
12032	34	female	60	23.2586	2.30834	6.33806	100	high pain	non smokers	rarely, very little and never lift	36.2175	13.1905	high sit	moderate sit	high sit	moderate sit
12033	54	male	135	25.6327	2.90653	5.05236	62.5	low pain	non smokers	moderate 1/4 lift	29.3316	16.8739	moderate sit	moderate sit	moderate sit	moderate sit
12034	51	female		40.3781	1.41	3.91416	43.75	low pain		high all the time 3/4 time, and ½ of the time	23.8911	8.60631	moderate sit	low sit	moderate sit	low sit
13002	61	female	300	25.9645	2.00291	6.07222	68.75	low pain	non smokers	high all the time 3/4 time, and ½ of the time	37.4248	12.3445	high sit	moderate sit	high sit	low sit
13004	41	female	96	29.8557	1.31681	5.20889	31.25	low pain	smoker_daily or sometimes	rarely, very little and never lift	29.6944	7.50673	moderate sit	low sit	moderate sit	low sit
13006	51	female	3	42.7613	0.979445	7.83889	12.5	low pain	non smokers	rarely, very little and never lift	40.1305	5.01419	high sit	low sit	high sit	low sit
13007	62	female	360	34.5168	1.16583	6.81374	62.5	low pain	non smokers	rarely, very little and never lift	37.8541	6.47686	high sit	low sit	high sit	low sit
13008	45	female	78	21.729	1.13083	1.82083	81.25	low pain	non smokers	rarely, very little and never lift	10.5301	6.53974	low sit	low sit	low sit	low sit
13009	59	female	132	19.1075	1.28848	5.47431	12.5	low pain	smoker_daily or sometimes	rarely, very little and never lift	35.0539	8.25057	high sit	low sit	high sit	low sit
13011	56	female	408	21.795	0.890555	6.89013	25	low pain	non smokers	rarely, very little and never lift	40.5899	5.24627	high sit	low sit	high sit	low sit
13012	49	female	120	20.7425	2.66972	3.47152	75	low pain	non smokers	rarely, very little and never lift	20.4207	15.7043	low sit	moderate sit	low sit	moderate sit
13020	54	female	144	20.9339	2.63695	3.52903	31.25	low pain	smoker_daily or sometimes	rarely, very little and never lift	19.7153	14.7315	low sit	moderate sit	low sit	moderate sit
14001	51	male	306	23.7675	1.48167	3.98944	12.5	low pain	non smokers	rarely, very little and never lift	21.071	7.82572	low sit	low sit	moderate sit	low sit
14002	50	male	346	41.9945	0.28139	6.4875	37.5	low pain	non smokers	rarely, very little and never lift	37.5724	1.62967	high sit	low sit	high sit	low sit
14010	43	male	264	24.7252	2.48806	5.2775	31.25	low pain	non smokers	rarely, very little and never lift	27.1803	12.814	moderate sit	moderate sit	moderate sit	moderate sit
14013	49	male	156	30.5411	2.72278	6.97444	25	low pain	smoker_daily or sometimes	moderate 1/4 lift	35.9507	14.0349	high sit	moderate sit	high sit	moderate sit
14023	45	male	264	24.334	0.92778	6.05583	50	low pain	non smokers	rarely, very little and never lift	34.7371	5.32187	high sit	low sit	high sit	low sit
14024	51	male	383	23.7335	1.28768	6.52352	62.5	low pain	non smokers	moderate 1/4 lift	35.4894	7.00529	high sit	low sit	high sit	low sit
14030	45	male	31	26.343	2.80055	5.83264	0	high pain	non smokers	rarely, very little and never lift	30.8469	14.8112	moderate sit	moderate sit	high sit	moderate sit
14032	50	male	120	25.4367	2.55194	8.29723	43.75	high pain	non smokers	high all the time 3/4 time, and ½ of the time	43.1025	13.2568	high sit	moderate sit	high sit	moderate sit
14036	33	male	79	26.2604	1.75583	6.00166	18.75	high pain	non smokers	moderate 1/4 lift	33.9717	9.93866	high sit	low sit	high sit	low sit
14038	45	male	336	22.8025	2.61389	3.88	37.5	low pain	non smokers	high all the time 3/4 time, and ½ of the time	23.9753	16.1517	moderate sit	moderate sit	moderate sit	moderate sit
14039	55	male	303	24.3519	1.16278	5.81667	12.5	low pain	non smokers	rarely, very little and never lift	33.0806	6.61297	high sit	low sit	high sit	low sit
14049	41	male	171	33.0246	1.71806	7.67083	50	low pain	smoker_daily or sometimes	moderate 1/4 lift	37.6021	8.42186	high sit	low sit	high sit	low sit
14057	55	male	360	28.1173	2.88639	5.77778	25	low pain	non smokers	rarely, very little and never lift	29.9625	14.9683	moderate sit	moderate sit	high sit	moderate sit
14063	37	male	120	26.0602	1.66778	5.01486	50	low pain	smoker_daily or sometimes	moderate 1/4 lift	30.8607	10.2633	moderate sit	low sit	moderate sit	low sit
14064	43	male	144	27.0444	1.07986	6.00138	31.25	low pain	smoker_daily or sometimes	rarely, very little and never lift	38.6148	6.94816	high sit	low sit	high sit	low sit
14069	37	male	142	23.4917	2.92167	6.36833	43.75	low pain	smoker_daily or sometimes	high all the time 3/4 time, and ½ of the time	44.5337	20.4312	high sit	moderate sit	high sit	moderate sit
14071	31	male	138	31.5924	1.60028	6.11514	31.25	low pain	non smokers	high all the time 3/4 time, and ½ of the time	34.5326	9.03688	high sit	low sit	high sit	low sit
14072	50	male	240	32.3799	4.61028	5.78333	37.5	low pain	non smokers	rarely, very little and never lift	30.1739	24.0536	moderate sit	high sit	high sit	high sit
15025	52	female	216	22.8633	5.9275	3.59208	56.25	low pain	non smokers	high all the time 3/4 time, and ½ of the time	21.6826	35.7797	low sit	high sit	low sit	high sit
15026	52	female	180	26.6384	5.19819	4.9182	43.75	low pain	non smokers	rarely, very little and never lift	29.2895	30.957	moderate sit	high sit	moderate sit	high sit
15027	34	female	14	31.6248	4.83963	3.91565	37.5	low pain	non smokers	moderate 1/4 lift	24.4728	30.2477	moderate sit	high sit	moderate sit	high sit
15029	57	female	156	29.2971	2.74056	4.37583	100	low pain	non smokers	high all the time 3/4 time, and ½ of the time	27.3489	17.1285	moderate sit	moderate sit	moderate sit	moderate sit
15030	51	female	324	32.9708	5.19083	5.15611	25	low pain	smoker_daily or sometimes	rarely, very little and never lift	27.0425	27.2246	moderate sit	high sit	moderate sit	high sit
15031	48	female	168	21.5911	3.94389	4.70959	25	low pain	smoker_daily or sometimes	rarely, very little and never lift	29.5581	24.7524	moderate sit	high sit	moderate sit	high sit
15032	51	female	108	35.7239	5.20556	7.38223	75	high pain	smoker_daily or sometimes	rarely, very little and never lift	41.1649	29.0273	high sit	high sit	high sit	high sit
15033	57	female	360	22.6718	2.92306	5.75749	75	low pain	non smokers	high all the time 3/4 time, and ½ of the time	34.2368	17.3819	high sit	moderate sit	high sit	moderate sit
15037	53	female	108	30.3288	6.55472	3.74195	43.75	low pain	non smokers	high all the time 3/4 time, and ½ of the time	22.1636	38.8236	low sit	high sit	low sit	high sit
15038	53	female	396	22.6457	4.99472	3.48417	75	low pain	non smokers	rarely, very little and never lift	20.0048	28.6778	low sit	high sit	low sit	high sit
15039	53	female	24	28.2669	2.905	4.72584	0	high pain	non smokers	rarely, very little and never lift	28.0326	17.2318	moderate sit	moderate sit	moderate sit	moderate sit
15040	48	female		29.1696	0.88306	4.105	56.25	low pain	smoker_daily or sometimes	high all the time 3/4 time, and ½ of the time	22.3909	4.81669	moderate sit	low sit	moderate sit	low sit
15041	43	female	132	36.4799	3.62097	5.60319	25	high pain	smoker_daily or sometimes	high all the time 3/4 time, and ½ of the time	33.2863	21.5107	high sit	moderate sit	high sit	moderate sit
15042	61	female	49	29.4162	1.2207	6.27486	43.75	low pain	smoker_daily or sometimes	rarely, very little and never lift	34.7798	6.76598	high sit	low sit	high sit	low sit
15044	63	male	60	30.6058	6.30667	7.17055	50	low pain	non smokers	high all the time 3/4 time, and ½ of the time	40.7804	35.8673	high sit	high sit	high sit	high sit
15046	60	female	336	17.5941	2.47708	6.54751	43.75	low pain	smoker_daily or sometimes	high all the time 3/4 time, and ½ of the time	35.8767	13.5731	high sit	moderate sit	high sit	moderate sit
15048	49	female	124	25.96	5.80639	5.96417	62.5	high pain	smoker_daily or sometimes	rarely, very little and never lift	34.7765	33.8565	high sit	high sit	high sit	high sit
15049	54	female	464	24.677	1.32458	4.29709	68.75	low pain	non smokers	high all the time 3/4 time, and ½ of the time	23.6158	7.27959	moderate sit	low sit	moderate sit	low sit
15050	41	male	24	28.4414	2.72257	4.97472	37.5	high pain	smoker_daily or sometimes	high all the time 3/4 time, and ½ of the time	27.1225	14.8436	moderate sit	moderate sit	moderate sit	moderate sit
15051	49	female	48	38.0567	1.36768	5.4263	37.5	low pain	smoker_daily or sometimes	rarely, very little and never lift	31.8154	8.01899	high sit	low sit	moderate sit	low sit
15053	49	female	72	36.6225	3.96195	7.69403	50	low pain	smoker_daily or sometimes	rarely, very little and never lift	42.4928	21.8811	high sit	high sit	high sit	high sit
15054	49	female	86	26.1752	4.25982	7.14333	12.5	low pain	smoker_daily or sometimes	high all the time 3/4 time, and ½ of the time	42.3657	25.2641	high sit	high sit	high sit	high sit
15060	26	female	64	18.0469	5.82778	1.11473	68.75	low pain	smoker_daily or sometimes	rarely, very little and never lift	6.98161	36.4997	low sit	high sit	low sit	high sit
15061	27	male	22	32.1598	2.10556	4.63111	81.25	low pain	non smokers	moderate 1/4 lift	27.5935	12.5455	moderate sit	moderate sit	moderate sit	moderate sit
15065	44	male	120	18.8235	2.97264	5.15139	43.75	low pain	smoker_daily or sometimes	high all the time 3/4 time, and ½ of the time	32.3987	18.6958	high sit	moderate sit	moderate sit	moderate sit
15068	33	female	60	19.8237	5.40417	2.90473	31.25	low pain		high all the time 3/4 time, and ½ of the time	18.7	34.7908	low sit	high sit	low sit	high sit
15069	37	female	55	24.8491	3.25139	4.02778	6.25	high pain	non smokers	high all the time 3/4 time, and ½ of the time	20.7975	16.7886	low sit	moderate sit	moderate sit	moderate sit
15071	36	female	58	40.7266	3.99792	5.13625	50	low pain	non smokers	rarely, very little and never lift	28.9911	22.5659	moderate sit	high sit	moderate sit	high sit
15074	53	female	420	22.8243	2.41907	2.40333	50	low pain	non smokers	high all the time 3/4 time, and ½ of the time	16.4675	16.5753	low sit	moderate sit	low sit	moderate sit
15075	45	female	144	20.0831	4.32153	2.61514	43.75	low pain	non smokers		14.637	24.1876	low sit	high sit	low sit	high sit
15076	34	female		23.3706	0.47334	3.91778	25	low pain		high all the time 3/4 time, and ½ of the time	24.8748	3.00533	moderate sit	low sit	moderate sit	low sit
16001	40	male	21	24.4565	0.91833	7.90277	37.5	low pain	non smokers	high all the time 3/4 time, and ½ of the time	36.9001	4.28792	high sit	low sit	high sit	low sit
16004	49	female	240	29.3057	1.66	2.59611	25	low pain	non smokers	high all the time 3/4 time, and ½ of the time	15.0596	9.62939	low sit	low sit	low sit	low sit
16005	58	male	4	23.737	2.18731	4.45833	25	low pain	smoker_daily or sometimes	high all the time 3/4 time, and ½ of the time	24.6015	12.0698	moderate sit	low sit	moderate sit	moderate sit
16006	48	female	42	24.2053	1.81361	3.30297	18.75	low pain	smoker_daily or sometimes	high all the time 3/4 time, and ½ of the time	18.8144	10.3307	low sit	low sit	low sit	low sit
16007	57	male	21	24.0903	0.93861	8.01	43.75	low pain	non smokers	rarely, very little and never lift	45.2969	5.30788	high sit	low sit	high sit	low sit
16008	44	female	11	23.1473	1.94907	3.36602	0	low pain	smoker_daily or sometimes	high all the time 3/4 time, and ½ of the time	19.4007	11.2339	low sit	low sit	low sit	low sit
16009	54	female	57	29.8557	1.46944	5.5775	37.5	low pain	smoker_daily or sometimes	high all the time 3/4 time, and ½ of the time	31.4225	8.27854	moderate sit	low sit	high sit	low sit
16010	50	male	120	25.5017	2.11074	3.52018	43.75	low pain	non smokers	rarely, very little and never lift	20.453	12.2638	low sit	moderate sit	low sit	moderate sit
16011	42	male	48	28.7098	5.47963	3.83305	75	low pain	non smokers	moderate 1/4 lift	22.5106	32.1805	moderate sit	high sit	low sit	high sit
16013	48	female	64	19.9087	2.08278	2.53667	37.5	low pain	non smokers	rarely, very little and never lift	14.7053	12.0741	low sit	moderate sit	low sit	moderate sit
16023	46	female	161	26.964	1.64296	2.63417	50	low pain	non smokers	high all the time 3/4 time, and ½ of the time	15.5357	9.68982	low sit	low sit	low sit	low sit
16026	49	male	420	29.4753	4.0475	6.94195	62.5	low pain	smoker_daily or sometimes	moderate 1/4 lift	37.8996	22.0974	high sit	high sit	high sit	high sit
16027	48	female	131	29.4925	1.88194	4.03806	56.25	low pain	non smokers	rarely, very little and never lift	22.5695	10.5185	moderate sit	low sit	moderate sit	low sit
16028	45	male	125	21.1916	2.22625	3.66291	50	low pain	non smokers	rarely, very little and never lift	21.7276	13.2056	low sit	moderate sit	low sit	moderate sit
16029	50	male	46	24.8254	1.87491	3.81695	31.25	low pain	smoker_daily or sometimes	rarely, very little and never lift	22.8484	11.2233	moderate sit	low sit	low sit	low sit
16030	50	female	156	30.0621	1.43833	2.92028	75	low pain	non smokers	rarely, very little and never lift	17.2119	8.47741	low sit	low sit	low sit	low sit
16031	34	male	60	24.6296	2.29125	2.79875	43.75	low pain	non smokers	rarely, very little and never lift	16.1855	13.2506	low sit	moderate sit	low sit	moderate sit
16032	42	male	132	25.7266	4.6475	4.32806	37.5	low pain	non smokers	rarely, very little and never lift	24.5913	26.4062	moderate sit	high sit	moderate sit	high sit
16033	43	male	336	38.5444	1.56556	3.7418	6.25	low pain	non smokers	high all the time 3/4 time, and ½ of the time	20.9527	8.76653	low sit	low sit	low sit	low sit
16034	32	male	51	26.5638	2.22931	3.97306	37.5	low pain	non smokers	high all the time 3/4 time, and ½ of the time	22.1443	12.4253	low sit	moderate sit	moderate sit	moderate sit
16035	50	female	144	35.7831	1.83583	2.99834	6.25	low pain	non smokers	moderate 1/4 lift	17.9541	10.993	low sit	low sit	low sit	low sit
16036	44	female	69	24.7281	1.87139	3.23792	50	high pain	smoker_daily or sometimes	moderate 1/4 lift	18.259	10.5529	low sit	low sit	low sit	low sit
16039	42	male	129	28.9979	1.94195	3.44764	43.75	low pain	non smokers	rarely, very little and never lift	20.0931	11.3178	low sit	low sit	low sit	low sit
16040	56	male	468	25.8731	1.27	4.79472	6.25	low pain	non smokers	high all the time 3/4 time, and ½ of the time	25.5719	6.77334	moderate sit	low sit	moderate sit	low sit
16041	46	male	61	25.8601	1.56778	4.29195	18.75	low pain	smoker_daily or sometimes	moderate 1/4 lift	22.9926	8.39882	moderate sit	low sit	moderate sit	low sit
16042	38	female	48	24.729	1.48556	2.53333	50	high pain	smoker_daily or sometimes	rarely, very little and never lift	14.9019	8.73859	low sit	low sit	low sit	low sit
16056	50	male	240	32.6953	3.25333	4.26612	12.5	low pain	non smokers	moderate 1/4 lift	25.1069	19.1465	moderate sit	moderate sit	moderate sit	moderate sit
16058	56	male	456	22.6736	1.39778	8.47527	62.5	low pain	non smokers	high all the time 3/4 time, and ½ of the time	40.6813	6.70934	high sit	low sit	high sit	low sit
16059	57	male	225	24.2288	1.97222	3.78139	12.5	low pain	smoker_daily or sometimes	high all the time 3/4 time, and ½ of the time	21.8683	11.4056	low sit	low sit	low sit	low sit
16060	33	female	12	27.0511	2.43889	2.28278	6.25	low pain	smoker_daily or sometimes	rarely, very little and never lift	13.5477	14.4741	low sit	moderate sit	low sit	moderate sit
16063	49	male	40	25.4312	2.28639	2.76945	25	low pain	non smokers	moderate 1/4 lift	15.479	12.7791	low sit	moderate sit	low sit	moderate sit
16065	49	male	47	25.48	2.64668	4.67583	31.25	low pain	non smokers	high all the time 3/4 time, and ½ of the time	25.5626	14.4693	moderate sit	moderate sit	moderate sit	moderate sit
16067	29	male	24	20.6434	2.81111	3.12882	50	low pain	non smokers	moderate 1/4 lift	17.113	15.3753	low sit	moderate sit	low sit	moderate sit
16068	28	female	55	21.1827	3.6734	2.22535	6.25	high pain	smoker_daily or sometimes	rarely, very little and never lift	12.6231	20.8371	low sit	moderate sit	low sit	moderate sit
16069	27	male	24	25.5655	3.15124	3.85222	31.25	low pain	non smokers	moderate 1/4 lift	21.1757	17.3225	low sit	moderate sit	moderate sit	moderate sit
16070	33	male	21	27.3262	1.74473	3.06333	43.75	low pain	smoker_daily or sometimes	rarely, very little and never lift	17.5717	10.008	low sit	low sit	low sit	low sit
16072	38	male	22	22.3889	3.12213	1.60574	37.5	low pain	non smokers	rarely, very little and never lift	9.3387	18.1578	low sit	moderate sit	low sit	moderate sit
16073	48	female	48	17.4191	4.48065	2.88426	6.25	low pain	smoker_daily or sometimes	high all the time 3/4 time, and ½ of the time	16.9773	26.374	low sit	high sit	low sit	high sit
16087	41	female	146	24.3865	1.76326	3.19493	43.75	low pain	non smokers	rarely, very little and never lift	18.5124	10.2169	low sit	low sit	low sit	low sit
16093	40	female	48	23.7495	1.74583	1.63333	18.75	low pain	non smokers	moderate 1/4 lift	9.75122	10.4229	low sit	low sit	low sit	low sit
16095	25	male	96	27.2625	2.47778	1.67167	18.75	low pain	non smokers	moderate 1/4 lift	10.2347	15.17	low sit	moderate sit	low sit	moderate sit
16101	47	male	6	24.5181	3.30361	2.71111	50	low pain	smoker_daily or sometimes	high all the time 3/4 time, and ½ of the time	15.9438	19.4282	low sit	moderate sit	low sit	moderate sit
16103	62	male	71	26.11	1.74296	2.88824	37.5	low pain	smoker_daily or sometimes	moderate 1/4 lift	17.0454	10.2863	low sit	low sit	low sit	low sit
16104	48	male	72	21.192	1.5725	4.35209	43.75	low pain	smoker_daily or sometimes	moderate 1/4 lift	24.2063	8.74625	moderate sit	low sit	moderate sit	low sit
16107	45	male	69	26.2375	3.96944	3.28049	18.75	low pain	non smokers	rarely, very little and never lift	18.9396	22.9172	low sit	high sit	low sit	high sit
16111	39	male	51	31.3706	1.51834	4.0338	37.5	low pain	non smokers	high all the time 3/4 time, and ½ of the time	22.84	8.59706	moderate sit	low sit	moderate sit	low sit
16115	27	male	48	25.4511	1.72	0.74889	0	low pain	non smokers	moderate 1/4 lift	4.41389	10.1375	low sit	low sit	low sit	low sit
17001	46	male	70	23.3564	4.46027	2.63444	31.25	low pain	smoker_daily or sometimes	moderate 1/4 lift	16.2871	27.5751	low sit	high sit	low sit	high sit
17002	38	female		21.988	3.08195	2.29278	37.5	low pain		high all the time 3/4 time, and ½ of the time	16.9836	22.8293	low sit	high sit	low sit	moderate sit
17004	39	male	180	21.6489	4.8007	3.33666	31.25	low pain	smoker_daily or sometimes	high all the time 3/4 time, and ½ of the time	19.9204	28.6609	low sit	high sit	low sit	high sit
17007	34	male	142	21.0516	4.28827	3.76555	31.25	low pain	smoker_daily or sometimes	high all the time 3/4 time, and ½ of the time	22.5539	25.6846	moderate sit	high sit	low sit	high sit
17008	43	male	240	25.5859	4.24278	2.43417	31.25	high pain	non smokers	high all the time 3/4 time, and ½ of the time	14.5324	25.33	low sit	high sit	low sit	high sit
17009	56	female	298	23.2031	4.01513	3.5639	18.75	low pain	non smokers	high all the time 3/4 time, and ½ of the time	20.7807	23.4119	low sit	high sit	low sit	high sit
17010	51	female	216	25.6147	3.64194	3.35666	56.25	low pain	smoker_daily or sometimes	high all the time 3/4 time, and ½ of the time	22.8863	24.8314	moderate sit	high sit	low sit	moderate sit
17011	41	female	88	21.8346	4.49847	3.19486	25	low pain	smoker_daily or sometimes	high all the time 3/4 time, and ½ of the time	19.4709	27.4158	low sit	high sit	low sit	high sit
17013	40	female		21.7447	5.10959	3.91334	37.5	low pain		high all the time 3/4 time, and ½ of the time	22.2771	29.0868	moderate sit	high sit	moderate sit	high sit
17014	26	female		21.7447	3.3907	3.73333	18.75	low pain		rarely, very little and never lift	19.5377	17.7446	low sit	moderate sit	low sit	moderate sit
17016	46	male	134	33.3484	4.70097	2.37875	25	low pain	smoker_daily or sometimes	high all the time 3/4 time, and ½ of the time	15.5389	30.7086	low sit	high sit	low sit	high sit
17017	44	female	132	20.6255	3.23528	6.21805	25	high pain	smoker_daily or sometimes	high all the time 3/4 time, and ½ of the time	40.4645	21.0539	high sit	moderate sit	high sit	moderate sit
17018	42	female	64	18.6529	5.16019	4.14241	18.75	low pain	smoker_daily or sometimes	moderate 1/4 lift	25.89	32.2512	moderate sit	high sit	moderate sit	high sit
17019	46	female	52	31.0651	4.31695	4.72736	0	low pain	smoker_daily or sometimes	high all the time 3/4 time, and ½ of the time	33.5274	30.6166	high sit	high sit	moderate sit	high sit
17020	35	female	24	19.3426	3.80333	3.97236	37.5	low pain	non smokers	high all the time 3/4 time, and ½ of the time	23.1737	22.1876	moderate sit	high sit	moderate sit	high sit
17024	37	female	144	19.627	3.75292	4.35847	37.5	low pain	smoker_daily or sometimes	high all the time 3/4 time, and ½ of the time	27.2831	23.4924	moderate sit	high sit	moderate sit	high sit
